# Supplementary material for: Antimicrobial Resistance in the Food Chain: Bridging Knowledge Gaps for Effective Detection and Control
Source: Antibiotics (Basel). 2026 Mar 3;15(3):262. doi: 10.3390/antibiotics15030262 (PMC13023466; doi:10.3390/antibiotics15030262)
Supplement: Supplementary file 1 [file antibiotics-15-00262-s001.zip]

Archive with 1 entries (1 files):
- antibiotics-4175060-supplementary.xlsx
