# Supplementary material for: Antimicrobial Resistance in the Food Chain: Bridging Knowledge Gaps for Effective Detection and Control
Source: Antibiotics (Basel). 2026 Mar 3;15(3):262. doi: 10.3390/antibiotics15030262 (PMC13023466; doi:10.3390/antibiotics15030262)
Supplement: Supplementary file 1 [file antibiotics-15-00262-s001.zip › antibiotics-4175060-supplementary.xlsx]

## Sheet: Folha1
Table S1. Standardized Data Extraction Form utilized during the literature screening and data extraction process.
Study ID	Author(s) & Year	Study Design / Type	Main Focus Area	Sector Addressed	Target Pathogens	Key Findings / Extracted Data
[1]	Murray et al. (2022)	Systematic Analysis	Burden of AMR	Global Public Health	Bacterial Pathogens (General)	AMR is a leading cause of death globally (1.27M deaths in 2019); highest burden identified in low- and middle-income countries (LMICs).
[2]	Van Boeckel et al. (2015)	Predictive Modeling	Context & Drivers	Animal Agriculture	Foodborne Pathogens	Global antimicrobial consumption in food animals is projected to rise dramatically, driven by shifting dietary patterns and intensive farming.
[5]	Verraes et al. (2013)	Narrative Review	Context & Drivers	Food Chain (Farm to Fork)	Salmonella, E. coli, Campylobacter	The food chain acts as a highly interconnected route for AMR transmission between environmental, animal, and human microbiomes.
[30]	Fernandez et al. (2021)	Literature Synthesis	Context & Drivers	Aquaculture / Environment	Aquatic Pathogens	Antimicrobial residues in aquatic ecosystems frequently reach concentrations that disrupt ecosystems and drive continuous resistance selection.
[152]	Machado et al. (2023)	Applied Research	Mitigation Strategies	Pre/Post-Harvest	Multidrug-Resistant Bacteria	Plant-derived extracts and probiotics offer sustainable, anti-biofilm alternatives to chemical biocides without selecting for resistance.
[158]	Postma et al. (2015)	Expert-Ranking Study	Mitigation Strategies	Animal Agriculture (Swine)	E. coli, General AMR	Improved biosecurity, hygiene, and vaccination programs are ranked as the most effective alternatives to prophylactic antimicrobial use.
[159]	Castro et al. (2022)	Clinical/Vet Review	Mitigation Strategies	Swine Production	Enteric E. coli	Targeted alternative treatments (including bacteriophages and tailored vaccines) are essential to replace antibiotics in colibacillosis control.
[160]	Bak & Rathkjen (2009)	Field Trial	Mitigation Strategies	Swine Production	Lawsonia intracellularis	Implementation of vaccination programs resulted in a direct, quantifiable reduction in the need for antimicrobial interventions.
[161]	Imperial & Ibana (2016)	Literature Review	Mitigation Strategies	Human & Animal Health	Enteric Pathogens	Probiotics mitigate resistance risks by outcompeting pathogens, though care must be taken to prevent them from acting as AMR reservoirs.
[162]	Gaggìa et al. (2010)	Synthesis Review	Mitigation Strategies	Animal Feeding	Enteric Pathogens	Probiotics and prebiotics act via competitive exclusion, improving gut health and limiting the colonization of resistant pathogens.
[163]	Ricke (2003)	Review	Mitigation Strategies	Poultry Production	Salmonella, E. coli	Organic acids and short-chain fatty acids significantly acidify the gut environment, reducing pathogen colonization.
[168]	Gary Closs et al. (2025)	Experimental Study	Mitigation Strategies	Poultry Production	Salmonella	Antimicrobial peptides (AMPs) successfully disrupt bacterial membranes, reducing Salmonella colonization comparably to antibiotics.
[169]	Szabó et al. (2010)	Experimental Study	Mitigation Strategies	Biofilm Control	Quorum-Sensing Bacteria	Essential oils effectively inhibit quorum-sensing signals, preventing the formation of protective biofilm matrices.
[170]	Jara-Medina et al. (2024)	Experimental Study	Mitigation Strategies	Aquaculture (Shrimp)	Vibrio spp.	Eco-alternative treatments utilizing eucalyptus and guava extracts demonstrate potent anti-biofilm activity against resistant strains.
[203]	Redmond & Griffith (2003)	Literature Review	Mitigation Strategies	Consumer Level	Foodborne Pathogens	Emphasizes that consumer food handling, particularly hygiene and cross-contamination prevention, is critical for food safety.
[204]	Møretrø et al. (2021)	Epidemiological Survey	Mitigation Strategies	Consumer Level	Foodborne Pathogens	Contaminated kitchen surfaces serve as final reservoirs/vectors for AMR colonization, highlighting the need for strict domestic hygiene.
